# Supplementary material for: Beyond sensory conflict: The role of beliefs and perception in motion sickness
Source: PLoS One. 2021 Jan 19;16(1):e0245295. doi: 10.1371/journal.pone.0245295 (PMC7815099; doi:10.1371/journal.pone.0245295)
Supplement: S1 Data — See the manuscript text for explanation of variables. (XLSX) [file pone.0245295.s001.xlsx]

## Sheet: SourceData and Figs
S1 Source data file.
Dataset containing all relevant individual data used for the analysis. See the manuscript text for explanation of variables.
			EYE	Vection					HEAD	MSSQ		Motion Sickness (FMS)												"Sick Y/N"	SSQ scores				Beliefs
SubjectID	gender	age	median_slowphase_eyevel	median_vection	mean_vection	SDdV	percent_full_vection	percent_no_vection	number_of_headmovements	MSSQ	MSSQ_percentile	FMS_t2	FMS_t4	FMS_t6	FMS_t8	FMS_t10	FMS_t12	FMS_t14	FMS_t16	FMS_t18	FMS_t20	FMSmax	survivaltime	Sick	N	O	D	TS	Q_DidChairRotate	Q_DidDrumRotate	VAS_Chair	VAS_Drum	Score_chair	RL_chair	Score_drum	RL_drum	Conflict_PB
16	F	24	40.3782	0.994059	0.715786	0.0478259	70.8061	28.2006	18	36	99.0503	4	5	5	5	5	5	7	8	8	9	9	20	1	57.24	113.7	167.04	123.42	-1	1	0.661765	0.676471	-0.661765	0.169118	0.676471	0.838235	0.538943
33	M	23	36.4264	0.985882	0.595568	0.0855627	59.3304	40.2494	114	2	10.0063	1	1	1	1	1	1	1	1	1	1	1	20	0	0	68.22	55.68	48.62	-1	1	0.869565	0.188406	-0.869565	0.0652174	0.188406	0.594203	0.528086
36	M	22	37.5134	0.685296	0.589242	0.115307	24.1239	23.7896	31	9.75	44.1059	0	0	0	1	1	2	2	4	4	5	5	20	0	38.16	60.64	111.36	74.8	-1	-1	0.449275	0.623188	-0.449275	0.275362	-0.623188	0.188406	0.0341235
37	F	20	45.7014	0.996576	0.609098	0.119562	60.0839	39.7341	46	25	87.0152	3	3	4	2	2	6	6	7	8	9	9	20	1	104.94	98.54	167.04	134.64	-1	-1	0.84058	0.855072	-0.84058	0.0797101	-0.855072	0.0724638	0.521129
38	F	20	38.9518	0.507154	0.530523	0.0774705	44.134	36.7578	53	2	10.0063	0	2	5	5	8	9	11	10	11	12	12	20	1	76.32	37.9	41.76	59.84	-1	-1	0.927536	0.927536	-0.927536	0.0362319	-0.927536	0.0362319	0.405108
39	F	23	38.3647	0.527983	0.542201	0.0687139	47.1772	41.2913	24	4	19.541	5	3	3	5	6	5	7	8	7	9	9	20	0	57.24	45.48	55.68	59.84	-1	-1	0.617647	0.617647	-0.617647	0.191176	-0.617647	0.191176	0.280596
40	M	23	35.4175	0.779436	0.592793	0.117652	47.2621	32.4774	31	10.375	46.5081	1	3	3	3	4	5	5	6	6	7	7	20	1	66.78	60.64	83.52	78.54	-1	1	0.808824	0.367647	-0.808824	0.0955882	0.367647	0.683824	0.377033
41	F	22	46.3935	0.98719	0.651393	0.19517	59.8759	30.5445	27	48	100.375	5	8	8	12	14	14	15	NaN	NaN	NaN	15	14	1	76.32	53.06	167.04	100.98	-1	-1	0.585366	0.743902	-0.585366	0.207317	-0.743902	0.128049	0.391442
42	M	25	29.1414	0.996833	0.991	0.040209	99.3982	0.53747	77	21.375	79.7667	3	3	3	3	3	3	3	3	3	3	3	20	0	9.54	60.64	27.84	41.14	1	-1	1	1	1	1	-1	0	0.00601801
43	F	22	45.0381	0.987944	0.711908	0.20784	51.8146	15.6235	73	17.625	70.3558	2	2	2	2	2	3	3	3	3	4	4	20	1	66.78	75.8	153.12	104.72	-1	-1	0.84058	0.289855	-0.84058	0.0797101	-0.289855	0.355072	0.438435
44	M	23	47.7857	0.889576	0.743978	0.066014	42.3659	10.6209	22	8	37.0947	0	1	1	1	1	2	3	4	4	7	7	20	0	28.62	60.64	55.68	56.1	-1	-1	0.826087	0.826087	-0.826087	0.0869565	-0.826087	0.0869565	0.336702
45	M	22	45.9583	0.520317	0.509599	0.148629	39.0902	40.0577	43	0	0	0	0	0	0	0	0	0	0	0	0	0	20	0	9.54	30.32	27.84	26.18	-1	-1	0.333333	0.42029	-0.333333	0.333333	-0.42029	0.289855	0.0575691
46	M	23	39.5997	0.984561	0.592875	0.184976	53.1713	37.2342	48	35	98.4963	5	5	5	5	6	6	7	8	10	11	11	20	1	95.4	75.8	69.6	93.5	-1	-1	0.243902	0.243902	-0.243902	0.378049	-0.243902	0.378049	0.153664
47	M	23	42.5264	0.0199607	0.231908	0.153138	21.5268	77.9971	14	39	100.193	8	15	NaN	NaN	NaN	NaN	NaN	NaN	NaN	NaN	15	4	1	104.94	121.28	222.72	160.82	1	-1	0.658537	0.914634	0.658537	0.829268	-0.914634	0.0426829	0.614
48	M	21	44.6674	0.621676	0.610656	0.200042	36.5024	18.0884	38	19.375	74.9938	0	0	0	5	8	10	11	12	12	12	12	20	1	57.24	45.48	125.28	78.54	-1	-1	0.402439	0.756098	-0.402439	0.29878	-0.756098	0.121951	0.0662431
49	F	23	45.7683	0.800132	0.620622	0.0864531	43.5861	26.0553	27	9	41.1522	9	5	7	8	12	13	14	15	NaN	NaN	15	16	0	28.62	22.74	55.68	37.4	1	1	0.219512	0.792683	0.219512	0.609756	0.792683	0.896341	0.173896
50	M	NaN	43.5797	0.509564	0.489768	0.186713	26.8851	32.6115	22	5.25	25.2489	0	0	0	0	0	0	0	0	0	0	0	20	0	28.62	53.06	83.52	59.84	1	-1	0.146341	0	0.146341	0.573171	0	0.5	0.30432
51	F	22	42.7943	0.0179494	0.318435	0.162464	12.8374	54.6089	25	6	28.5779	0	0	0	0	0	0	0	0	0	0	0	20	0	38.16	75.8	27.84	59.84	-1	-1	0.463415	0.780488	-0.463415	0.268293	-0.780488	0.109756	0.139919
52	M	22	37.4636	0.597577	0.558662	0.0365182	9.45625	2.79061	24	10	45.0732	2	2	4	4	4	5	5	10	10	10	10	20	1	85.86	113.7	153.12	130.9	1	-1	0.0243902	0.0243902	0.0243902	0.512195	-0.0243902	0.487805	0.417633
53	M	23	36.8398	0.622707	0.582203	0.222564	32.7728	25.5218	16	7	32.9025	2	5	7	7	8	10	10	10	12	13	13	20	1	76.32	83.38	180.96	119.68	1	1	0.179487	0.102564	0.179487	0.589744	0.102564	0.551282	0.262016
